# Supplementary material for: Single-cell RNA sequencing reveals in vivo osteoimmunology interactions between the immune and skeletal systems
Source: Front Endocrinol (Lausanne). 2023 Mar 27;14:1107511. doi: 10.3389/fendo.2023.1107511 (PMC10083244; doi:10.3389/fendo.2023.1107511)
Supplement: Supplementary Table 1 — Detailed characteristics of subjects for the PBMs RNA-seq analysis. [file Table_1.xlsx]

## Sheet: Sheet1
Characteristics	Mean (Standard deviation)	Range
Age	36.90 (8.67)	20-64
Height (cm)	175.28 (6.95)	154.00-199.50
Weight (kg)	82.92 (16.54)	41.70-135.20
Body mass index (kg/m2)	26.98 (5.17)	13.58-51.59
WB-BMD (Z score)	1.19 (0.11)	0.86-1.56
