# Supplementary material for: Single-cell RNA sequencing reveals in vivo osteoimmunology interactions between the immune and skeletal systems
Source: Front Endocrinol (Lausanne). 2023 Mar 27;14:1107511. doi: 10.3389/fendo.2023.1107511 (PMC10083244; doi:10.3389/fendo.2023.1107511)
Supplement: Supplementary Table 2 — Complex information of all L-R pairs that are involved in the CellPhoneDB analysis. [file Table_2.xlsx]

## Sheet: Sheet1
Complex	Gene
a10b1 complex	ITGB1
a10b1 complex	ITGA10
a11b1 complex	ITGB1
a11b1 complex	ITGA11
a1b1 complex	ITGB1
a1b1 complex	ITGA1
IL7 receptor	IL7R
IL7 receptor	IL2RG
PDGFR complex	PDGFRA
PDGFR complex	PDGFRB
TGFbeta receptor1	TGFBR1
TGFbeta receptor1	TGFBR2
TGFbeta receptor2	TGFBR2
TGFbeta receptor2	ACVR1
