# Supplementary material for: Single-cell RNA sequencing reveals in vivo osteoimmunology interactions between the immune and skeletal systems
Source: Front Endocrinol (Lausanne). 2023 Mar 27;14:1107511. doi: 10.3389/fendo.2023.1107511 (PMC10083244; doi:10.3389/fendo.2023.1107511)
Supplement: Supplementary Table 3 — Enriched genes in the bone function related GO terms correspond to Figure 2E . [file Table_3.xlsx]

## Sheet: goRresult-V2
ID	Description	geneID	pvalue	p.adjust
GO:0001649	osteoblast differentiation	ACVR1/FGFR2/FZD1/ITGA11/JAG1/MRC2/SEMA7A/SMO	2.94e-07	6.85e-06
GO:0046849	bone remodeling	EGFR/IL7/NOTCH2/PTN	0.000142713	0.00110201
GO:0030282	bone mineralization	ACVR1/FGFR2/PTN	0.004618	0.0182528
GO:0030501	positive regulation of bone mineralization	ACVR1/PTN	0.0058881	0.0220757
GO:0045667	regulation of osteoblast differentiation	ACVR1/FGFR2/JAG1	0.00609796	0.0228258
GO:0003416	endochondral bone growth	FGFR2/TGFBR2	0.00744674	0.0263918
GO:0098868	bone growth	FGFR2/TGFBR2	0.00846163	0.0288282
GO:0045453	bone resorption	EGFR/IL7	0.0143915	0.0438706
GO:0045669	positive regulation of osteoblast differentiation	ACVR1/JAG1	0.0152855	0.0458762
