# Supplementary material for: Single-cell RNA sequencing reveals in vivo osteoimmunology interactions between the immune and skeletal systems
Source: Front Endocrinol (Lausanne). 2023 Mar 27;14:1107511. doi: 10.3389/fendo.2023.1107511 (PMC10083244; doi:10.3389/fendo.2023.1107511)
Supplement: Supplementary Table 4 — Pathway information of each L-R pair in Figure 3A . [file Table_4.xlsx]

## Sheet: Sheet1
interaction_name	pathway_name
NAMPT_INSR	VISFATIN
CTSG_PARD3	PARs
MIF_ACKR3	MIF
RETN_CAP1	RESISTIN
IL16_CD4	IL16
GAS6_AXL	GAS
AREG_EGFR	EGF
GZMA_PARD3	PARs
MDK_SDC1	MK
MDK_SDC2	MK
MDK_SDC4	MK
